# Supplementary material for: Free Volatile Compounds of Veronica austriaca ssp. jacquinii (Baumg.) Eb. Fisch. and Their Biological Activity
Source: Plants (Basel). 2021 Nov 20;10(11):2529. doi: 10.3390/plants10112529 (PMC8618523; doi:10.3390/plants10112529)
Supplement: Supplementary file 1 [file plants-10-02529-s001.zip]

Archive with 1 entries (1 files):
- plants-1459605-supplementary.pdf
